# Supplementary material for: Pre-Treatment Biomarkers of Anti-Tumour Necrosis Factor Therapy Response in Crohn’s Disease—A Systematic Review and Gene Ontology Analysis
Source: Cells. 2019 May 28;8(6):515. doi: 10.3390/cells8060515 (PMC6628089; doi:10.3390/cells8060515)
Supplement: Supplementary file 1 [file cells-08-00515-s001.zip]

Archive with 8 entries (7 files):
- Supplementary material- finalized-/
- Supplementary material- finalized-/Supplementary Figure S1.pdf
- Supplementary material- finalized-/Supplementary Figure S2.pdf
- Supplementary material- finalized-/Supplementary Figure S3.pdf
- Supplementary material- finalized-/Supplementary Figure S4.pdf
- Supplementary material- finalized-/Supplementary Figure S5.pdf
- Supplementary material- finalized-/Supplementary methods.pdf
- Supplementary material- finalized-/Supplementary tables- final corrected BG.pdf
